# Supplementary material for: Retrospective Analysis of INRG Clinical and Genomic Factors for 605 Neuroblastomas in Japan: A Report from the Japan Children’s Cancer Group Neuroblastoma Committee (JCCG-JNBSG)
Source: Biomolecules. 2021 Dec 23;12(1):18. doi: 10.3390/biom12010018 (PMC8774029; doi:10.3390/biom12010018)
Supplement: Supplementary file 1 [file biomolecules-12-00018-s001.zip]

Archive with 1 entries (1 files):
- biomolecules-1457545-SM-update.pdf
